# Supplementary material for: Silicon allotropes by large-volume high-pressure techniques: crystal growth mechanisms, phase diagrams and hexagonal nanostructured Si-6H by in situ X-ray diffraction and computational methods
Source: Acta Crystallogr B Struct Sci Cryst Eng Mater. 2026 Jun 1;82(Pt 3):280–98. doi: 10.1107/S2052520626004026 (PMC13238484; doi:10.1107/S2052520626004026)
Supplement: Supplementary file 1 [file b-82-00280-sup1.cif]

data_Silicon-6H
#==============================================================================

# PROCESSING SUMMARY (IUCr Office Use Only)

_journal_date_recd_electronic      2025-12-16
_journal_date_to_coeditor         ?
_journal_date_from_coeditor       ?
_journal_date_accepted     2026-04-16
_journal_date_printers_first      ?
_journal_date_printers_final      ?
_journal_date_proofs_out          ?
_journal_date_proofs_in           ?
_journal_coeditor_name            ?
_journal_coeditor_code      TQ5036SUP1
_journal_coeditor_notes
; ?
;
_journal_paper_category      FA
_journal_techeditor_code      B260402
_iucr_compatibility_tag          ACTA95
_journal_techeditor_notes  
;
;
_journal_coden_ASTM               ?
_journal_name_full                ?
_journal_year                     ?
_journal_volume                   ?
_journal_issue                    ?
_journal_page_first               ?
_journal_page_last                ?
_journal_suppl_publ_number        ?
_journal_suppl_publ_pages         ?

#==============================================================================


_audit_creation_date 'Wed Jul 20 12:51:42 CEST 2022'
_audit_creation_method 'Maud version 2.99993'
_audit_update_record 'Mon Dec 15 22:22:29 CET 2025'
_computing_structure_refinement 'Maud, version 2.99993'
_refine_ls_R_factor_all 0.09446507
_refine_ls_wR_factor_all 0.06162829
_refine_ls_goodness_of_fit_all 0.045464102
_publ_contact_author_name 'Alexandre Courac'
_publ_section_title 'Silicon Allotropes Under Pressure and On Recovery...'

_chemical_name_common 'Silicon 6H'
_chemical_formula_sum 'Si1'
_symmetry_cell_setting hexagonal
_symmetry_space_group_name_H-M P63mc
_cell_formula_units_Z 6
_refine_ls_d_res_low 0
_refine_ls_d_res_high 5000
_reflns_d_resolution_low 0.7
_reflns_d_resolution_high 50
_maud_sg_centering_type P
_chemical_name_mineral Unknown
_chemical_name_systematic Unknown
_cell_length_a 3.813(1)
_cell_length_b 3.813(1)
_cell_length_c 18.794(9)
_cell_angle_alpha 90.
_cell_angle_beta 90.
_cell_angle_gamma 120.

loop_
_symmetry_equiv_pos_site_id
_symmetry_equiv_pos_as_xyz
0 'x, y, z'
1 'x-y, x, z+0.5'
2 '-y, x-y, z'
3 '-x, -y, z+0.5'
4 '-x+y, -x, z'
5 'y, -x+y, z+0.5'
6 '-x+y, y, z'
7 'x, x-y, z'
8 '-y, -x, z'
9 'y, x, z+0.5'
10 'x-y, -y, z+0.5'
11 '-x, -x+y, z+0.5'

loop_
_atom_site_label
_atom_site_type_symbol
_atom_site_occupancy
_atom_site_fract_x
_atom_site_fract_y
_atom_site_fract_z
_atom_site_B_iso_or_equiv
_atom_site_calc_flag
Si1_Si4+ Si4+ 1.0 0.0 0.0 0.11574632 10.1(8) .
Si2_Si4+ Si4+ 1.0 0.3333 0.6667 0.2986928 4.0(1) .
Si3_Si4+ Si4+ 1.0 0.3333 0.6667 0.9530163 10.0(1) .
Si1b_Si4+ Si4+ 1.0 0.0 0.0 0.019975234 4.0(2) .
Si2b_Si4+ Si4+ 1.0 0.3333 0.6667 0.16383046 8.0(3) .
Si3b_Si4+ Si4+ 1.0 0.3333 0.6667 0.82618946 0.0(3) .
